# Supplementary material for: Inhibition of In Vitro Clostridioides difficile Biofilm Formation by the Probiotic Yeast Saccharomyces boulardii CNCM I-745 through Modification of the Extracellular Matrix Composition
Source: Microorganisms. 2022 May 24;10(6):1082. doi: 10.3390/microorganisms10061082 (PMC9227484; doi:10.3390/microorganisms10061082)
Supplement: Supplementary file 1 [file microorganisms-10-01082-s001.zip]

Archive with 1 entries (1 files):
- microorganisms-1726022-supplementary.pdf
